# Supplementary material for: Gene Flow and Diversification in Himalopsyche martynovi Species Complex (Trichoptera: Rhyacophilidae) in the Hengduan Mountains
Source: Biology (Basel). 2021 Aug 23;10(8):816. doi: 10.3390/biology10080816 (PMC8389565; doi:10.3390/biology10080816)
Supplement: Supplementary file 1 [file biology-10-00816-s001.zip]

Archive with 5 entries (5 files):
- File S5_rename.xlsx
- File S1.pdf
- File S2_rename.zip
- File S3_rename.zip
- File S4_rename.xlsx
